# Supplementary material for: A study on the effects of modified sprint interval trainingon physical fitness test scores and the quantitative and dose-response relationships among Chinese male university students
Source: Front Physiol. 2025 Feb 25;16:1555019. doi: 10.3389/fphys.2025.1555019 (PMC11893556; doi:10.3389/fphys.2025.1555019)
Supplement: Supplementary file 1 [file Table1.xlsx]

## Sheet: 何俊怡
疲劳评分	轻度疲劳（0-3）	中度疲劳（4-7）	重度疲劳（8-10)
第一次功率			9	9	9.5
第二次功率			10	10
第三次功率			9	9
第四次功率			10	10
第五次功率			9	9
第六次功率			9	9
第七次功率			8	8
第八次功率			9	9
第九次功率			9	9
第十次功率			9	9
第十一次功率			8	8
第十二次功率			9	9
第十三次功率			8	8
第十四次功率			9	9
第十五次功率			8	8
第十六次功率			8	8
第十七次功率			8	8
第十八次功率			9	9
第十九次功率			8	8
第二十次功率			9	9
第二十一次功率			10	10
第二十二次功率			8	8
第二十三次功率			8	8
第二十四次功率			9	9
第二十五次功率			8	8
第二十六次功率			8	8
第二十七次功率			9	9
第二十八次功率		7		7
第二十九次功率			8	8
第三十次功率			8	8
第三十一次功率		7		7
第三十二次功率			8	8
第三十三次功率			8	8
第三十四次功率		6		6
第三十五次功率		7		7
第三十六次功率			8	8
第三十七次功率		7		7
第三十八次功率			8	8
第三十九次功率			8	8
第四十次功率		6		6
第四十一次功率			8	8
第四十二次功率			8	8
第四十三次功率		6		6
第四十四次功率			8	8
第四十五次功率			8	8	7.33333

## Sheet: 左炎林
疲劳评分	轻度疲劳（0-3）	中度疲劳（4-7）	重度疲劳（8-10)
第一次功率			10	10	10
第二次功率			10	10
第三次功率			9	9
第四次功率			10	10
第五次功率			9	9
第六次功率			10	10
第七次功率			8	8
第八次功率			9	9
第九次功率			9	9
第十次功率			9	9
第十一次功率			8	8
第十二次功率			9	9
第十三次功率			8	8
第十四次功率			9	9
第十五次功率			8	8
第十六次功率			8	8
第十七次功率			8	8
第十八次功率			9	9
第十九次功率			8	8
第二十次功率			9	9
第二十一次功率			10	10
第二十二次功率			8	8
第二十三次功率			8	8
第二十四次功率			9	9
第二十五次功率		7		7
第二十六次功率			9	9
第二十七次功率			9	9
第二十八次功率		7		7
第二十九次功率			8	8
第三十次功率			9	9
第三十一次功率		7		7
第三十二次功率			8	8
第三十三次功率			8	8
第三十四次功率			8	8
第三十五次功率			8	8
第三十六次功率			9	9
第三十七次功率		6		6
第三十八次功率			8	8
第三十九次功率			8	8
第四十次功率		6		6
第四十一次功率		7		7
第四十二次功率			9	9
第四十三次功率		6		6
第四十四次功率		7		7
第四十五次功率			8	8	7

## Sheet: 母一帆
疲劳评分	轻度疲劳（0-3）	中度疲劳（4-7）	重度疲劳（8-10)
第一次功率			9	9	9.5
第二次功率			10	10
第三次功率			10	10
第四次功率			10	10
第五次功率			9	9
第六次功率			10	10
第七次功率			9	9
第八次功率			9	9
第九次功率			8	8
第十次功率			9	9
第十一次功率			8	8
第十二次功率			9	9
第十三次功率			8	8
第十四次功率			10	10
第十五次功率			8	8
第十六次功率			9	9
第十七次功率			8	8
第十八次功率			8	8
第十九次功率			8	8
第二十次功率			9	9
第二十一次功率			10	10
第二十二次功率			8	8
第二十三次功率			9	9
第二十四次功率			10	10
第二十五次功率			8	8
第二十六次功率			9	9
第二十七次功率			9	9
第二十八次功率		7		7
第二十九次功率			9	9
第三十次功率			9	9
第三十一次功率		7		7
第三十二次功率			8	8
第三十三次功率			9	9
第三十四次功率		7		7
第三十五次功率			9	9
第三十六次功率			9	9
第三十七次功率		6		6
第三十八次功率			8	8
第三十九次功率			9	9
第四十次功率		7		7
第四十一次功率			8	8
第四十二次功率			8	8
第四十三次功率		6		6
第四十四次功率			8	8
第四十五次功率			8	8	7.33333

## Sheet: 闫高胜
疲劳评分	轻度疲劳（0-3）	中度疲劳（4-7）	重度疲劳（8-10)
第一次功率			10	10	10
第二次功率			10	10
第三次功率			9	9
第四次功率			10	10
第五次功率			9	9
第六次功率			9	9
第七次功率			9	9
第八次功率			10	10
第九次功率			9	9
第十次功率			9	9
第十一次功率			8	8
第十二次功率			9	9
第十三次功率			8	8
第十四次功率			9	9
第十五次功率			8	8
第十六次功率			8	8
第十七次功率		7		7
第十八次功率			9	9
第十九次功率		7		7
第二十次功率			8	8
第二十一次功率			10	10
第二十二次功率		7		7
第二十三次功率			8	8
第二十四次功率			9	9
第二十五次功率		7		7
第二十六次功率			8	8
第二十七次功率			9	9
第二十八次功率		7		7
第二十九次功率			8	8
第三十次功率			9	9
第三十一次功率		7		7
第三十二次功率			8	8
第三十三次功率			8	8
第三十四次功率		7		7
第三十五次功率			8	8
第三十六次功率			9	9
第三十七次功率		6		6
第三十八次功率			8	8
第三十九次功率			8	8
第四十次功率		6		6
第四十一次功率			8	8
第四十二次功率			9	9
第四十三次功率		6		6
第四十四次功率			8	8
第四十五次功率			9	9	7.66667

## Sheet: 曹宇
疲劳评分	轻度疲劳（0-3）	中度疲劳（4-7）	重度疲劳（8-10)
第一次功率			10	10	10
第二次功率			10	10
第三次功率			10	10
第四次功率			10	10
第五次功率			9	9
第六次功率			10	10
第七次功率			9	9
第八次功率			10	10
第九次功率			9	9
第十次功率			10	10
第十一次功率			9	9
第十二次功率			9	9
第十三次功率			9	9
第十四次功率			9	9
第十五次功率			8	8
第十六次功率			9	9
第十七次功率			8	8
第十八次功率			9	9
第十九次功率			8	8
第二十次功率			9	9
第二十一次功率			10	10
第二十二次功率			8	8
第二十三次功率			9	9
第二十四次功率			10	10
第二十五次功率			8	8
第二十六次功率			9	9
第二十七次功率			9	9
第二十八次功率		7		7
第二十九次功率			9	9
第三十次功率			9	9
第三十一次功率		7		7
第三十二次功率			8	8
第三十三次功率			10	10
第三十四次功率		7		7
第三十五次功率			8	8
第三十六次功率			9	9
第三十七次功率		7		7
第三十八次功率			8	8
第三十九次功率			9	9
第四十次功率		7		7
第四十一次功率			8	8
第四十二次功率			8	8
第四十三次功率		7		7
第四十四次功率			8	8
第四十五次功率			8	8	7.66667

## Sheet: 王徐毅俊
疲劳评分	轻度疲劳（0-3）	中度疲劳（4-7）	重度疲劳（8-10)
第一次功率			10	10	10
第二次功率			10	10
第三次功率			10	10
第四次功率			10	10
第五次功率			10	10
第六次功率			10	10
第七次功率			9	9
第八次功率			10	10
第九次功率			9	9
第十次功率			10	10
第十一次功率			9	9
第十二次功率			10	10
第十三次功率			9	9
第十四次功率			9	9
第十五次功率			9	9
第十六次功率			9	9
第十七次功率			9	9
第十八次功率			9	9
第十九次功率			9	9
第二十次功率			10	10
第二十一次功率			10	10
第二十二次功率			8	8
第二十三次功率			9	9
第二十四次功率			10	10
第二十五次功率			8	8
第二十六次功率			9	9
第二十七次功率			10	10
第二十八次功率			8	8
第二十九次功率			9	9
第三十次功率			10	10
第三十一次功率			8	8
第三十二次功率			9	9
第三十三次功率			9	9
第三十四次功率			8	8
第三十五次功率			9	9
第三十六次功率			9	9
第三十七次功率			8	8
第三十八次功率			9	9
第三十九次功率			9	9
第四十次功率			8	8
第四十一次功率			9	9
第四十二次功率			9	9
第四十三次功率			8	8
第四十四次功率			8	8
第四十五次功率			9	9	8.33333

## Sheet: 李君临
疲劳评分	轻度疲劳（0-3）	中度疲劳（4-7）	重度疲劳（8-10)
第一次功率			9	9	9
第二次功率			9	9
第三次功率			9	9
第四次功率			9	9
第五次功率			8	8
第六次功率			9	9
第七次功率			8	8
第八次功率			8	8
第九次功率			8	8
第十次功率			8	8
第十一次功率			8	8
第十二次功率			8	8
第十三次功率		7		7
第十四次功率			9	9
第十五次功率		7		7
第十六次功率			8	8
第十七次功率		7		7
第十八次功率			8	8
第十九次功率		7		7
第二十次功率			8	8
第二十一次功率			10	10
第二十二次功率		7		7
第二十三次功率			8	8
第二十四次功率			9	9
第二十五次功率		7		7
第二十六次功率			8	8
第二十七次功率			8	8
第二十八次功率		6		6
第二十九次功率			8	8
第三十次功率			9	9
第三十一次功率		6		6
第三十二次功率		7		7
第三十三次功率			9	9
第三十四次功率		6		6
第三十五次功率		7		7
第三十六次功率			8	8
第三十七次功率		6		6
第三十八次功率			7	7
第三十九次功率			8	8
第四十次功率		6		6
第四十一次功率			7	7
第四十二次功率			8	8
第四十三次功率		5		5
第四十四次功率		7		7
第四十五次功率			8	8	6.66667

## Sheet: 任藤龙
疲劳评分	轻度疲劳（0-3）	中度疲劳（4-7）	重度疲劳（8-10)
第一次功率			9	9	9
第二次功率			9	9
第三次功率			9	9
第四次功率			9	9
第五次功率			8	8
第六次功率			9	9
第七次功率			8	8
第八次功率			9	9
第九次功率			8	8
第十次功率			8	8
第十一次功率			8	8
第十二次功率			8	8
第十三次功率		7		7
第十四次功率			8	8
第十五次功率		7		7
第十六次功率			9	9
第十七次功率		7		7
第十八次功率			8	8
第十九次功率		7		7
第二十次功率			8	8
第二十一次功率			9	9
第二十二次功率		7		7
第二十三次功率			8	8
第二十四次功率			9	9
第二十五次功率		6		6
第二十六次功率			8	8
第二十七次功率			9	9
第二十八次功率		6		6
第二十九次功率			8	8
第三十次功率			8	8
第三十一次功率		6		6
第三十二次功率		7		7
第三十三次功率			9	9
第三十四次功率		6		6
第三十五次功率		7		7
第三十六次功率			8	8
第三十七次功率		6		6
第三十八次功率		7		7
第三十九次功率			8	8
第四十次功率		6		6
第四十一次功率		7		7
第四十二次功率			8	8
第四十三次功率		6		6
第四十四次功率		7		7
第四十五次功率			8	8	7

## Sheet: 王天硕
疲劳评分	轻度疲劳（0-3）	中度疲劳（4-7）	重度疲劳（8-10)
第一次功率			10	10	10
第二次功率			10	10
第三次功率			9	9
第四次功率			10	10
第五次功率			9	9
第六次功率			10	10
第七次功率			9	9
第八次功率			9	9
第九次功率			9	9
第十次功率			10	10
第十一次功率			9	9
第十二次功率			9	9
第十三次功率			8	8
第十四次功率			9	9
第十五次功率			8	8
第十六次功率			9	9
第十七次功率			8	8
第十八次功率			9	9
第十九次功率			8	8
第二十次功率			9	9
第二十一次功率			10	10
第二十二次功率			8	8
第二十三次功率			9	9
第二十四次功率			10	10
第二十五次功率			8	8
第二十六次功率			9	9
第二十七次功率			9	9
第二十八次功率			8	8
第二十九次功率			9	9
第三十次功率			9	9
第三十一次功率			8	8
第三十二次功率			8	8
第三十三次功率			9	9
第三十四次功率			8	8
第三十五次功率			8	8
第三十六次功率			9	9
第三十七次功率			8	8
第三十八次功率			8	8
第三十九次功率			9	9
第四十次功率		7		7
第四十一次功率			9	9
第四十二次功率			9	9
第四十三次功率		7		7
第四十四次功率			8	8
第四十五次功率			9	9	8

## Sheet: 薛旭黎
疲劳评分	轻度疲劳（0-3）	中度疲劳（4-7）	重度疲劳（8-10)
第一次功率			9	9	9.5
第二次功率			10	10
第三次功率			9	9
第四次功率			10	10
第五次功率			9	9
第六次功率			9	9
第七次功率			9	9
第八次功率			9	9
第九次功率			9	9
第十次功率			9	9
第十一次功率			8	8
第十二次功率			9	9
第十三次功率			8	8
第十四次功率			9	9
第十五次功率			8	8
第十六次功率			9	9
第十七次功率			8	8
第十八次功率			8	8
第十九次功率			8	8
第二十次功率			8	8
第二十一次功率			10	10
第二十二次功率			8	8
第二十三次功率			8	8
第二十四次功率			9	9
第二十五次功率			8	8
第二十六次功率			8	8
第二十七次功率			9	9
第二十八次功率		7		7
第二十九次功率			9	9
第三十次功率			9	9
第三十一次功率		7		7
第三十二次功率			8	8
第三十三次功率			9	9
第三十四次功率		7		7
第三十五次功率			8	8
第三十六次功率			9	9
第三十七次功率		7		7
第三十八次功率			8	8
第三十九次功率			8	8
第四十次功率		7		7
第四十一次功率			8	8
第四十二次功率			8	8
第四十三次功率		7		7
第四十四次功率			8	8
第四十五次功率			8	8	7.66667

[truncated: 16 more sheets: 张海涛, 张耘天, 唐晓淞, 石升东, 陈超, 王熙, 张晓东, 阮灵龙, 刘林, 吴海天, 郭立烨, 王淼, 廖凯, 王成宇, 张芯海, 姜涛]
